# Supplementary material for: Expression of a novel surfactant protein gene is associated with sites of extrapulmonary respiration in a lungless salamander
Source: Proc Biol Sci. 2018 Oct 3;285(1888):20181589. doi: 10.1098/rspb.2018.1589 (PMC6191699; doi:10.1098/rspb.2018.1589)
Supplement: Supplemental Data File 2 [file rspb20181589supp3.txt]

>Cryptobranchus_comp108642_c0_seq2_len=950_SPC
--------------------------------------------------------MGLF
MTQKHTESIFQMSILGHDRLDSQLRLFRDRNEGVDTFHVSNGINNSATVVYDYSNLLICY
RPWPGRACYITKMDKENIPGLDAITKEFQDTEAKLNTHS--LRHGAKPDPDDS-------
PGMDRSALGTSIRVLCSGLPLAWA------------------------------------
----------
>Andrias_davidianus_SFTPC_c63877.graph_c0
MG-SSKEALMESPPVYTDFPFPKIPCCPIPIKK---PLCIVLVLVVIVVIVVVAILMGLF
MTQKHTESIFQMSILGHDRLDSQLRLFRDRKEGVDTFHVSNGINNSATVVYDYSNLLICY
RPWPGQACYITKMDKENIPGLDAITKEFQDTEAKLNARS--LRHGAKPDPDDS-------
LGMDRSALGTSIRVLCSGLPLAWA------------------------------------
----------
>Hynobius_chinensis_gi|570931553|gb|GAQK01000788.1|comp1346_c0_seq1_SPC
MA-GSKEALMESPPVYTDFPFPKIPCCPIHFKK---LLCIVLVIVVIVVIVVVAILLGLF
MTQKHTESIFQMSILGHDGQDSQLKLSTDRMEGVATFHVSDGINNSATVAYDYSNLLICY
RPWPGQACYITKMDKENIPGLDAIAEEFKNIESKLQTHS--PRHRAEPDVNNT-------
PGMDSSALGTSIRVLCSGLPLVWA------------------------------------
----------
>Amex_TR82292_c0_g1_6_SPC
MGNGGKEALMDSPPLYADFPVPKIPCCPIHFKK---LLCIVLVVVFIVIVIVVAILMGLF
MTQKHTESIFQMSLSGPDGKDSQMRLPTDRKEGVATFYIRIGVNSSATVVYDYNNLVTCY
RPWPGRACYISKMDEDDIPSLEAITKEFQNMESKPQRERGHPGHHALPDQENT-------
ARMGDSLLGTTVRVLCSGLPLIWA------------------------------------
----------
>P_cinereus_SPC
------------------------------------------------------------
-------------------------------------------------VYDYNNLVTCY
RPWPGRACYISKMDEDDIPSLEAITKEFQNMESKPQRERGHPGHHALPDQENT-------
ARMGDSLLGTTVRVLCSGLPLIWA------------------------------------
----------
>A_tigrinum_Contig19649.1_SPC
------------------------PRCPIHFKK---LLCIVLVVVFIVIVIVVAILMGLF
MTQKHTESIFQMSLSGPDGKDSQMRLPTDRKEGVATFYIRSGVNSSDTVVYDYNNLVTCY
RPWPGRACYISKMDEDDIPSLEAITKEFQNMESKPQRERGHPGHHALPDQENT-------
ARMGDSLLGTTVRVLCGGL-----------------------------------------
----------
>A_maculatum_c448142_g1_prot-SPC
-------------KLYADFPVPKIPCCPIHFKK---LLCIVLVVVFVVIVIVVAILMGLF
MTQKHTESIFQMSLSGPEGKDSQMRLPADRKEGVATFYIRSGVNSSATVVYDYSNLVICY
RPWPGRACYISKMDEDDIPSLEAITKDFQNMESKPQRERGHPGHHALPDQENT-------
PRMGDSLLGTTVRVLCSGLPLIWA------------------------------------
----------
>Cynops_cyanurus_TR158108|c0_g1_i1_len=2460_SPCL
METGSKIDLVESPPVYSISP---RGWTPEKKKK---FVIISVVVVVLSLILVAAILIGVK
MTQDHTEKIFQMTVKNPDGSESQQMATVNKQENVVTFYVI-GQNSTSTILYDYANSLICV
R-MNSEVCYLTKMSKSNIPSLDAISKSFQDLHS-----K--SGGNAGSEGATVSYTVQNE
PVADRSVLGHSINVLCSKVPIQWALESTGSQSRRF--CFTAYLCYNTGYGRICG------
YYLRCR----
>RedSpottedNewt_comp2865_c1_seq1-prot-SPCL
METGSKVDLVEAPPVYSIAP---KGWTPEKKKN---FLIISVVVVVLSLILVATILIGVK
ITQDHTEKIFQMTVKNPDGSESQQMATVNKQENVVTFYVI-GKNSSSTVLYDYSNSLICV
R-VNSEVCYLTKMSKSNIPSLDSISKSFQDLQS-----T--SAGSAGSEAATMSYSIQKE
PVADRSVLGHSINVLCSKVPIQWALERTGSQSRAL--CGIVRICYNNGGFNACF------
NYYRCR----
>Andrias_davidianus_SFTPCL_c80520.graph_c0
METGSKIELVESPPVYSVSP---KGWMPEKKRK---VLITSAVVFVLSMVVVATILIGIK
MTQDHTEKIFQMIVKNPDGSQSLQTATVNKQEGVVAFYIA-GQNSSSTVLYDYSNSLICA
R-MNSEVCYLTKMDKSKIPSLDSISSSFQRLQS-----S--SGSSAQP------------
------------------------------------------------------------
----------
>Cryptobranchus_comp43203_c0_seq1_len=877_SPCL
METGSKIQLEECPPVYSTSP---KGWMPEKKKKKKTVVIISVVVVVLSPIVMAAILIGVK
MTQDHTEKIFQITFKNPDDTESQQTATINKQENVVTFYVH-GTNSSATVLYDYTNSLICI
R-MDSEVCHVTKMDMNRTPSLDSISNSFKSLQP-----S--SGSSTQSEART-TYIVQNE
AVVDRSVLGHNINVLCSNVPIHWMQETKGSQSRNV--C-IPLICEWFGWIPVC-------
-YAHC-----
>Ensatina_NODE_305838_length_489_cov_4.74885
METGSKIDLVESPPVYSISP---XGWTXEKKKK---VVIISVVVVVLSLIAVAAILIGVK
MTQDHTEKIFQMTFKNPDGSESQQTATVSKPENVVTFYVT-GTNSSSTVLYDYSNSLICV
R-LDSTVCYITKMDKSKIPSLDSISKNFQNLQT---------------------------
------------------------------------------------------------
----------
>A_mexicanum_salamander394298_SPCL
METGSKIDLVESPPVYSISP---KGWTPEKKKK---VVIISVVVVVLSLIAVVAILIGVK
LSQDHTEKIFQMAFKNPDGSESQQTATINKQENVVTFYVT-GKNGSSTVLYDYTNNLICV
R-MDSSVCYLSKMDKTKIPSLDSITKSFQNPQT-----S--SGSSGNSESHTTTYRVQEE
LVADRTVLGRSVNVLCSNIPIRWAPEGTGPESRSF--CFYVRVCRYYGRYRYCA------
LYRRCR----
>D_fuscus_SPC-like_isotig01894
METGSKLDLVETPPVYSLSP---KGWTREKKKK---VGIISVVVVVLTLIAVAAILIGVK
MTQDHTEKIFQMAFTSQDGSTHQQTATVNKDENVATFYVS-GKNSSSTVVYDYTHSLICA
R-VDSKVCYLTKMDKTKIPSLDSISSGLQNTQT-----T--S-NTGAPVTTDSNYSVQKE
PVGDRSGLGTTINVLCSNIPMYWA------------------------------------
----------
>P_cinereus_SPC-like
METGSKLDLVESPPVYSISP---KGWTREKKKK---VVIISVVVIVLSLIAVAAILIGVK
MTQDNTEKIFQMAFTNQDGSTDQQTATVNKDGNVATFYVS-GKNSSSTVVYDYT------
------------------------------------------------------------
------------------------------------------------------------
----------
>A_andersoni_TR91445_c3_g2_i1_1__SPCL
---------------------------------------------------VAAILIGVK
MTQDHTEHIFQTAFKNQDGSETQQTGTINSQENVATFQVM-GTNYTATVIYDYTNSLIAV
R-MNSAVCFLTKMDKTKIPSLESISQSFQSLQS-----S--RSSSTPP---NISYTVQRE
EVVDRSVLGRSINTLCNTVPTYWAQESTGAQSRAVYDCVIVAY-----EYRVINGTLYLI
LYLRCVLRV-
>A_tigrinum_NM_003018_contig_1_SPCL
METGSKMDLVESPPVYSISP---KGWTPEKRKK---VVIIXVVVVVLSLIAVAAILIGVK
MTQDHTEHIFQTAFKNQDGSETQQTGTINSQENVATFQVM-GTNYTATVIYDYTNSLIAV
R-KNSAVCFLTKMDKTKIPSLESISQSFQSLQS-----S--RSSSTPP--ANISYTVQRE
EVVDRSVLGRSINTLCNTVPTYWAQESTGAQSRAVYDCVIVAY-----EYRVINGTLYLI
LYLRCVLRV-
>Amac_TR58325_c3_g1_i1_2_SPCL
---------------------------------------------------VAAILIGVK
MTQDHTENIFQTAFKNQDGSETQQTGTINSQENVATFQVM-GTNYTSTVIYDYTNSLIAV
R-MNSAVCYLTKMDKTKIPSLESISQSFQSLQS-----S--RSSSTPP--ANISYSVQRE
EVVDRSVLGRSINTLCNTVPIYWAQESTGSQSRAVYDCVIVAY-----EYRVINGQLYLI
LYLRCVLRTP
